# Supplementary material for: Novel Biologically Active N-Substituted Benzimidazole Derived Schiff Bases: Design, Synthesis, and Biological Evaluation
Source: Molecules. 2023 Apr 25;28(9):3720. doi: 10.3390/molecules28093720 (PMC10180076; doi:10.3390/molecules28093720)
Supplement: Supplementary file 1 [file molecules-28-03720-s001.zip]

Archive with 1 entries (1 files):
- molecules-2290879-supplementary.pdf
